# Supplementary material for: Integrating precision medicine in the study and clinical treatment of a severely mentally ill person
Source: PeerJ. 2013 Oct 3;1:e177. doi: 10.7717/peerj.177 (PMC3792182; doi:10.7717/peerj.177)
Supplement: File S1 — The genotyping report is included as a tab-delimited text file and includes a header followed by a number of columns that describe the data within, including: the SNP name, GC score, Allele A – Forward, Allele B – Forward, Allele A – Design and Allele B – Design. The allele calls for the genotyping array are listed in forward orientation. [file peerj-01-177-s002.gz]

Archive with 1 entries (1 files):
- FinalReport_HumanOmni2.5-8v1_PG0000644.txt
