# Supplementary material for: Integrating precision medicine in the study and clinical treatment of a severely mentally ill person
Source: PeerJ. 2013 Oct 3;1:e177. doi: 10.7717/peerj.177 (PMC3792182; doi:10.7717/peerj.177)
Supplement: File S3 [file peerj-01-177-s006.xlsx]

## Sheet: 120826_GenesOnly
Gene
AARS
ABCA4
ABCC8
ABCC9
ACADL
ACADM
ACADS
ACADVL
ACTC1
ACTN2
ACVRL1
ADA
ADAMTS2
AGA
AKAP9
ALS2
ANK1
ANK2
ANO5
APC
APOB
APP
ARG1
ARSA
ARSB
ASAH1
ASPA
ASS1
ATP7B
BCKDHA
BCKDHB
BEST1
BRCA1
BRCA2
BRIP1
BSND
BTD
CA4
CACNA1C
CACNB2
CAPN3
CAV3
CDH1
CDH23
CDK4
CERKL
CFTR
CHEK2
CHMP2B
CLDN14
CLN3
CLN6
CNGA1
CNGB1
COCH
COL11A2
COL1A2
COL3A1
COL5A1
COL5A2
COL6A1
COL6A2
COL6A3
CPS1
CPT2
CRB1
CRX
CTF1
CTNS
CTSA
CYP27A1
DBT
DES
DFNB31
DFNB59
DHCR7
DMD
DSC2
DSG2
DSP
DTNA
DYSF
EGR2
ELOVL4
ENG
EPB42
ESRRB
EYA4
EYS
F11
F2
F5
F7
FAH
FANCA
FANCB
FANCC
FANCD2
FANCE
FANCF
FANCG
FANCI
FANCM
FGD4
FIG4
FKTN
FUCA1
G6PD
GAA
GALC
GALK1
GALNS
GALT
GAMT
GARS
GATM
GCDH
GCK
GDAP1
GJB2
GJB3
GJB6
GLA
GLB1
GM2A
GNPTAB
GNPTG
GNS
GPD1L
GPSM2
GRN
GRXCR1
GUCA1B
GUSB
HADHA
HADHB
HAMP
HBB
HEXA
HEXB
HFE
HFE2
HGSNAT
HNF1A
HPD
HSPB1
HSPB8
IDUA
IGHMBP2
IKBKAP
IVD
IYD
JAG1
JUP
KCNE1
KCNE2
KCNE3
KCNJ11
KCNJ2
KCNQ1
KIF1B
KLHL7
LAMP2
LDB3
LDLR
LHFPL5
LIPA
LITAF
LOXHD1
LRAT
LRRK2
LRTOMT
MANBA
MAPT
MARVELD2
MAT1A
MCCC1
MCCC2
MCEE
MED25
MEFV
MERTK
MFN2
MFSD8
MLH1
MLH3
MMAA
MMAB
MMADHC
MPI
MPZ
MSH2
MSH6
MTMR2
MUT
MYBPC3
MYH14
MYH7
MYH9
MYL2
MYL3
MYO15A
MYO1A
MYO3A
MYO6
MYO7A
MYOT
MYOZ2
NAGA
NAGLU
NDRG1
NEFL
NEXN
NF1
NF2
NHLRC1
NLRP12
NLRP3
NPC1
NPC2
NR2E3
NRL
OPA3
OTC
OTOF
PAH
PALB2
PARK2
PAX8
PCCA
PCCB
PCDH15
PCSK9
PDE6A
PDE6B
PEX7
PHOX2B
PHYH
PINK1
PKD2
PKHD1
PKP2
PLN
PLOD1
PMP22
PMS1
POMGNT1
POMT1
POU3F4
POU4F3
PPT1
PRKAG2
PROC
PROS1
PRPF3
PRPF31
PRPF8
PRPH2
PRPS1
PSEN1
PSEN2
RAB7A
RAD51C
RAG1
RAG2
RBM20
RDH12
RDX
RET
RGR
RHO
ROM1
RP1
RP2
RPE65
RYR2
SAG
SBF2
SCN1B
SCN3B
SCN4B
SCN5A
SEMA4A
SERPINA1
SERPINC1
SERPINE1
SETX
SGCA
SGCB
SGCD
SGCG
SGSH
SH3TC2
SIX1
SLC16A1
SLC17A5
SLC17A8
SLC22A5
SLC25A13
SLC25A20
SLC26A4
SLC26A5
SLC3A1
SLC40A1
SLC7A9
SLX4
SMAD4
SMPD1
SNCA
SNTA1
SOD1
SPTA1
SPTB
STK11
SUMF1
TAT
TAZ
TCAP
TECTA
TJP2
TMC1
TMEM43
TMIE
TMPRSS3
TNNC1
TNNI3
TNNT2
TP53
TPM1
TPO
TPP1
TRIM32
TRPV4
TSHR
TTN
TTR
TULP1
UBA1
UGT1A1
USH1C
USH2A
VAPB
VCL
WFS1
