# Supplementary material for: Integrating precision medicine in the study and clinical treatment of a severely mentally ill person
Source: PeerJ. 2013 Oct 3;1:e177. doi: 10.7717/peerj.177 (PMC3792182; doi:10.7717/peerj.177)
Supplement: File S12 — Sequence variants contained within the GVFclin file format are represented in a way that conforms to the existing electronic medical health standards as defined by the international standards consortium: Health Level 7. The GVFclin file format extends the GVF format by including clinical variant attributes, which are HL7 compatible. [file peerj-01-177-s017.zip]

Archive with 1 entries (1 files):
- /home/srynearson/Clinomic/bin/BLD.snps.vat.gvfclin
